# Supplementary material for: Dysregulated Gene Expression in Lymphoblasts from Parkinson’s Disease
Source: Proteomes. 2022 Jun 1;10(2):20. doi: 10.3390/proteomes10020020 (PMC9230639; doi:10.3390/proteomes10020020)
Supplement: Supplementary file 1 [file proteomes-10-00020-s001.zip]

Archive with 1 entries (1 files):
- proteomes-1695644-supplementary.pdf
